# Supplementary material for: From Gram-Negative Neonatal Sepsis to Neurodevelopmental Impairment: A Retrospective Cohort Study in Preterm Infants
Source: Children (Basel). 2026 Jun 24;13(7):850. doi: 10.3390/children13070850 (PMC13406810; doi:10.3390/children13070850)
Supplement: Supplementary file 1 [file children-13-00850-s001.zip]

Archive with 1 entries (1 files):
- children-4366636-supplementary.pdf
